# Supplementary material for: The RU_SATED as a measure of sleep health: cross-cultural adaptation and validation in Chinese healthcare students
Source: BMC Psychol. 2023 Jul 5;11:200. doi: 10.1186/s40359-023-01203-5 (PMC10324119; doi:10.1186/s40359-023-01203-5)
Supplement: Supplementary file 1 — Additional file 1: Table S1. Means, standard deviations, skewness, kurtosis and missing of scores on items and the RU_SATED-C scale at T1 and T2 (N = 911). Table S2. The correlation matrix of the RU_SATED-C scores on inter-item and item-total, and with the SQQ-C and the PHQ-4-C scores on subscales and global scale (N = 911). Table S3. Internal consistency and test-retest reliability of the SQQ-C and the PHQ-4-C at T1 and T2. [file 40359_2023_1203_MOESM1_ESM.xlsx]

## Sheet: Table S1
Table S1. Means, standard deviations, skewness, kurtosis and missing of scores on items and the RU_SATED-C scale at T1 and T2 (N = 911)
	T1						T2
	Mean	Std.Dev	Skew	Kurtosis	Valid	Missing	Mean	Std.Dev	Skew	Kurtosis	Valid	Missing
RU_SATED01	1.66191	0.552585	-1.38543	0.950161	910	1	1.6169	0.555986	-1.10165	0.209133	910	1
RU_SATED02	1.36114	0.658156	-0.542809	-0.702704	909	2	1.40724	0.644428	-0.624425	-0.607622	908	3
RU_SATED03	0.84303	0.606334	0.088974	-0.414681	907	4	0.913282	0.620306	0.0583462	-0.438058	909	2
RU_SATED04	1.2865	0.816199	-0.568232	-1.27141	907	4	1.32162	0.766585	-0.617186	-1.05085	909	2
RU_SATED05	1.37431	0.745211	-0.727472	-0.861127	910	1	1.38419	0.73644	-0.743417	-0.810259	910	1
RU_SATED06	1.7596	0.464514	-1.69465	1.92952	909	2	1.73216	0.483403	-1.53177	1.36028	910	1
RU_SATED	8.2865	2.1484	-0.481364	-0.322976			8.37541	2.22957	-0.407738	-0.401568
Notes: RU_SATED, Regularity, Satisfaction, Alertness, Timing, Efficiency, Duration; T1, Time 1; T2, Time 2

## Sheet: Table S2
Table S2. The correlation matrix of the RU_SATED-C scores on inter-item and item-total, and with the SQQ-C and the PHQ-4-C scores on subscales and global scale (N = 911)
	RU_SATED01_T1	RU_SATED02_T1	RU_SATED03_T1	RU_SATED04_T1	RU_SATED05_T1	RU_SATED06_T1	RU_SATED01_T2	RU_SATED02_T2	RU_SATED03_T2	RU_SATED04_T2	RU_SATED05_T2	RU_SATED06_T2	RU_SATED_T1	RU_SATED_T2	SDS_T1	SDS_T2	DSS_T1	DSS_T2	SQQ_T1	SQQ_T2	GAD2_T1	GAD2_T2	PHQ2_T1	PHQ2_T2	PHQ4_T1	PHQ4_T2
RU_SATED01_T1	1	NA	NA	NA	NA	NA	NA	NA	NA	NA	NA	NA	NA	NA	NA	NA	NA	NA	NA	NA	NA	NA	NA	NA	NA	NA
RU_SATED02_T1	0.195852	1	NA	NA	NA	NA	NA	NA	NA	NA	NA	NA	NA	NA	NA	NA	NA	NA	NA	NA	NA	NA	NA	NA	NA	NA
RU_SATED03_T1	0.0623413	0.278464	1	NA	NA	NA	NA	NA	NA	NA	NA	NA	NA	NA	NA	NA	NA	NA	NA	NA	NA	NA	NA	NA	NA	NA
RU_SATED04_T1	0.202202	0.110263	0.0808258	1	NA	NA	NA	NA	NA	NA	NA	NA	NA	NA	NA	NA	NA	NA	NA	NA	NA	NA	NA	NA	NA	NA
RU_SATED05_T1	0.169571	0.237006	0.141809	0.195223	1	NA	NA	NA	NA	NA	NA	NA	NA	NA	NA	NA	NA	NA	NA	NA	NA	NA	NA	NA	NA	NA
RU_SATED06_T1	0.230675	0.29177	0.124481	0.166243	0.175521	1	NA	NA	NA	NA	NA	NA	NA	NA	NA	NA	NA	NA	NA	NA	NA	NA	NA	NA	NA	NA
RU_SATED01_T2	0.477752	0.204794	0.104291	0.19394	0.190553	0.256641	1	NA	NA	NA	NA	NA	NA	NA	NA	NA	NA	NA	NA	NA	NA	NA	NA	NA	NA	NA
RU_SATED02_T2	0.141668	0.615004	0.201785	0.0597352	0.26512	0.223154	0.219201	1	NA	NA	NA	NA	NA	NA	NA	NA	NA	NA	NA	NA	NA	NA	NA	NA	NA	NA
RU_SATED03_T2	0.108511	0.265034	0.560909	0.0135259	0.141361	0.150046	0.170181	0.258036	1	NA	NA	NA	NA	NA	NA	NA	NA	NA	NA	NA	NA	NA	NA	NA	NA	NA
RU_SATED04_T2	0.265553	0.17864	0.0760805	0.616698	0.229665	0.198086	0.302645	0.17899	0.0645413	1	NA	NA	NA	NA	NA	NA	NA	NA	NA	NA	NA	NA	NA	NA	NA	NA
RU_SATED05_T2	0.131193	0.219285	0.118416	0.165596	0.3849	0.141389	0.240501	0.266796	0.150491	0.259917	1	NA	NA	NA	NA	NA	NA	NA	NA	NA	NA	NA	NA	NA	NA	NA
RU_SATED06_T2	0.197966	0.254892	0.0826324	0.167284	0.15453	0.508527	0.320822	0.270734	0.141231	0.286453	0.177442	1	NA	NA	NA	NA	NA	NA	NA	NA	NA	NA	NA	NA	NA	NA
RU_SATED_T1	0.489293	0.601594	0.480466	0.596377	0.613243	0.482866	0.387944	0.430839	0.338193	0.507351	0.356276	0.359598	1	NA	NA	NA	NA	NA	NA	NA	NA	NA	NA	NA	NA	NA
RU_SATED_T2	0.344553	0.474408	0.31822	0.380416	0.396252	0.376795	0.585432	0.603908	0.486282	0.642263	0.62813	0.534474	0.680584	1	NA	NA	NA	NA	NA	NA	NA	NA	NA	NA	NA	NA
SDS_T1	-0.0960701	-0.37986	-0.128909	-0.0182502	-0.280884	-0.174257	-0.137982	-0.422155	-0.142141	-0.0864941	-0.241369	-0.184895	-0.29232	-0.320074	1	NA	NA	NA	NA	NA	NA	NA	NA	NA	NA	NA
SDS_T2	-0.0974506	-0.356758	-0.123295	-0.013832	-0.257467	-0.149475	-0.163263	-0.488814	-0.166604	-0.106067	-0.299667	-0.215933	-0.279962	-0.386172	0.724311	1	NA	NA	NA	NA	NA	NA	NA	NA	NA	NA
DSS_T1	-0.0877368	-0.30421	-0.513856	-0.0471095	-0.111768	-0.218139	-0.187928	-0.258969	-0.498191	-0.0542084	-0.106055	-0.191145	-0.343634	-0.344081	0.270711	0.244907	1	NA	NA	NA	NA	NA	NA	NA	NA	NA
DSS_T2	-0.0929284	-0.253744	-0.473789	0.0102273	-0.0918802	-0.182232	-0.170982	-0.27369	-0.559242	-0.0207981	-0.103352	-0.208145	-0.281275	-0.357038	0.24084	0.311315	0.800476	1	NA	NA	NA	NA	NA	NA	NA	NA
SQQ_T1	-0.106772	-0.407647	-0.470625	-0.0411675	-0.204173	-0.254056	-0.203943	-0.381957	-0.458685	-0.075055	-0.179637	-0.226421	-0.400533	-0.405505	0.604294	0.482644	0.919503	0.746353	1	NA	NA	NA	NA	NA	NA	NA
SQQ_T2	-0.11332	-0.345769	-0.435685	0.00712776	-0.177906	-0.209224	-0.203649	-0.409562	-0.520782	-0.0530536	-0.202239	-0.249312	-0.338926	-0.439782	0.466252	0.617746	0.746678	0.929681	0.797156	1	NA	NA	NA	NA	NA	NA
GAD2_T1	-0.0364112	-0.239716	-0.165816	-0.00864996	-0.108789	-0.108718	-0.0608621	-0.256005	-0.206708	-0.0386337	-0.0555157	-0.141624	-0.18575	-0.202633	0.245461	0.234271	0.327125	0.331374	0.366867	0.363212	1	NA	NA	NA	NA	NA
GAD2_T2	-0.0196168	-0.23554	-0.200002	0.0202235	-0.107327	-0.106499	-0.0825505	-0.276603	-0.259749	-0.0202643	-0.107459	-0.119962	-0.176592	-0.238826	0.246034	0.277637	0.362755	0.403906	0.394776	0.433738	0.628529	1	NA	NA	NA	NA
PHQ2_T1	-0.0459835	-0.256489	-0.19386	-0.013579	-0.0655014	-0.14229	-0.0996137	-0.233577	-0.244922	-0.0452663	-0.0546455	-0.15021	-0.197818	-0.222632	0.248222	0.262621	0.389442	0.389837	0.418787	0.421809	0.601205	0.515856	1	NA	NA	NA
PHQ2_T2	-0.0272778	-0.21537	-0.170983	-0.00459944	-0.112037	-0.114038	-0.0826754	-0.271533	-0.222795	-0.0291766	-0.104875	-0.150419	-0.182159	-0.232054	0.276798	0.287086	0.366793	0.386903	0.409637	0.42479	0.49347	0.627076	0.637625	1	NA	NA
PHQ4_T1	-0.0498937	-0.275356	-0.200672	-0.018006	-0.105368	-0.137613	-0.0964495	-0.272813	-0.251112	-0.0536671	-0.0720526	-0.161695	-0.220535	-0.244372	0.270246	0.273133	0.395984	0.400041	0.432635	0.434529	0.879943	0.63777	0.889881	0.628776	1	NA
PHQ4_T2	-0.0238271	-0.246341	-0.19627	0.00301321	-0.116488	-0.121685	-0.0861333	-0.29938	-0.265708	-0.0258645	-0.118168	-0.146036	-0.195141	-0.256356	0.284246	0.311551	0.403683	0.434521	0.442635	0.471855	0.618271	0.891075	0.631978	0.896185	0.700325	1
Notes: Spearman correlations; RU_SATED, Regularity, Satisfaction, Alertness, Timing, Efficiency, Duration; SQQ, Sleep Quality Questionnaire; DSS, Daytime Sleepiness Subscale; SDS, Sleep Difficulty Subscale; PHQ-4, Patient Health Questionnaire-4; GAD-2, Generalized Anxiety Disorder-2; PHQ-2, Patient Health Questionnaire-2; T1, Time 1; T2, Time 2

## Sheet: Table S3
Table S3. Internal consistency and test-retest reliability of the SQQ-C and the PHQ-4-C at T1 and T2 (N = 911)
	Ordinal Cronbach’s Alpha		Ordinal McDonald’s Omega		ICC (95% CI)	SEM
	T1	T2	T1	T2		Baseline	Follow-up
SQQ	0.837 (0.821, 0.853)	0.869 (0.856, 0.881)	0.835 (0.819, 0.851)	0.869 (0.856, 0.881)	0.795 (0.770, 0.817)	2.837	2.872
DSS	0.863 (0.849, 0.877)	0.893 (0.882, 0.904)	0.865 (0.852, 0.879)	0.895 (0.884, 0.905)	0.797 (0.770, 0.821)	2.297	2.318
SDS	0.737 (0.707, 0.767)	0.754 (0.726, 0.782)	0.747 (0.719, 0.775)	0.767 (0.742, 0.793)	0.737 (0.700, 0.769)	1.27	1.212
PHQ-4	0.894 (0.883, 0.906)	0.904 (0.894, 0.915)	0.894 (0.883, 0.905)	0.904 (0.893, 0.914)	0.697 (0.662, 0.730)	1.219	1.11
GAD-2					0.632 (0.591, 0.670)	0.754	0.692
PHQ-2					0.638 (0.598, 0.675)	0.717	0.65
Notes: SQQ, Sleep Quality Questionnaire; DSS, Daytime Sleepiness Subscale; SDS, Sleep Difficulty Subscale; PHQ-4, Patient Health Questionnaire-4; GAD-2, Generalized Anxiety Disorder-2; PHQ-2, Patient Health Questionnaire-2; T1, Time 1; T2, Time 2; ICC, intraclass correlation efficient; CI, confidence interval; SEM, standard error of measurement; SEM = SD × sqrt (1-ICC); SD, standard deviation
